# Supplementary material for: Deriving Real-World Evidence from Non-English Electronic Medical Records in Hormone Receptor-Positive Breast Cancer Using Large Language Models
Source: Cancers (Basel). 2025 Nov 29;17(23):3836. doi: 10.3390/cancers17233836 (PMC12691197; doi:10.3390/cancers17233836)
Supplement: Supplementary file 1 [file cancers-17-03836-s001.zip]

Archive with 2 entries (2 files):
- supplementary file S1.pdf
- supplementary materials.pdf
